# Supplementary material for: Liposomal Resiquimod for Enhanced Immunotherapy of Peritoneal Metastases of Colorectal Cancer
Source: Pharmaceutics. 2021 Oct 15;13(10):1696. doi: 10.3390/pharmaceutics13101696 (PMC8540734; doi:10.3390/pharmaceutics13101696)
Supplement: Supplementary file 1 [file pharmaceutics-13-01696-s001.zip]

Archive with 1 entries (1 files):
- pharmaceutics-1338845-supplementary.pdf
